# Supplementary material for: Effect of Vacuum Heat Treatment on Surface Hydrophobicity and Chemical Composition of Moso Bamboo for Natural Fiber Composites
Source: Polymers (Basel). 2026 May 22;18(11):1276. doi: 10.3390/polym18111276 (PMC13259473; doi:10.3390/polym18111276)
Supplement: Supplementary file 1 [file polymers-18-01276-s001.zip]

Archive with 1 entries (1 files):
- polymers-4316113-supplementary.pdf
